# Supplementary material for: Development of Tofacitinib Loaded pH-Responsive Chitosan/Mucin Based Hydrogel Microparticles: In-Vitro Characterization and Toxicological Screening
Source: Gels. 2023 Feb 28;9(3):187. doi: 10.3390/gels9030187 (PMC10048094; doi:10.3390/gels9030187)
Supplement: Supplementary file 1 [file gels-09-00187-s001.zip]

Archive with 1 entries (1 files):
- gels-2234183-supplementary.pdf
